# Supplementary material for: Host-Feeding Preference and Diel Activity of Mosquito Vectors of the Japanese Encephalitis Virus in Rural Cambodia
Source: Pathogens. 2021 Mar 21;10(3):376. doi: 10.3390/pathogens10030376 (PMC8003966; doi:10.3390/pathogens10030376)
Supplement: Supplementary file 1 [file pathogens-10-00376-s001.zip]

Archive with 1 entries (1 files):
- pathogens-1110157-supplementary.xlsx
