# Supplementary material for: Host-Feeding Preference and Diel Activity of Mosquito Vectors of the Japanese Encephalitis Virus in Rural Cambodia
Source: Pathogens. 2021 Mar 21;10(3):376. doi: 10.3390/pathogens10030376 (PMC8003966; doi:10.3390/pathogens10030376)
Supplement: Supplementary file 1 [file pathogens-10-00376-s001.zip › pathogens-1110157-supplementary.xlsx]

## Sheet: Supplementary Table
	Supplementary TableS1. Provenance and date of catch of mosquitoes analyzed by PCR. Blood-fed mosquitoes were catch in Kbal Chrroy village.
	Mosquito species	Catching day	Trap location	N
	Anopheles sinsulaeflorumor/bangalensis	2015-10-24	pig farm	1
	Anopheles sinsulaeflorumor/bangalensis	2015-10-25	cow	2
	Anopheles sinsulaeflorumor/bangalensis	2015-11-22	pig farm	1
	Anopheles sp	2016-07-21	canal	1
	Culex gelidus	2015-08-23	rice field	2
	Culex gelidus	2015-10-06	Nearby pig farm	2
	Culex gelidus	2015-10-06	cow house	1
	Culex gelidus	2015-12-16	pig farm	1
	Culex gelidus	2015-12-16	cow	1
	Culex gelidus	2016-04-02	cow house	1
	Culex gelidus	2016-06-07	household	1
	Culex gelidus	2016-06-14	Near riverbank	2
	Culex gelidus	2016-07-22	rice field	1
	Culex gelidus	2016-07-26	pond	8
	Culex gelidus	2016-07-26	rice field	3
	Culex gelidus	2015-10-24	pig farm	1
	Culex quinquefasciatus	2016-01-18	cow	1
	Culex quinquefasciatus	2016-01-19	Near riverbank	1
	Culex quinquefasciatus	2016-01-20	cow	1
	Culex quinquefasciatus	2016-03-11	pig farm	2
	Culex quinquefasciatus	2016-06-09	canal	1
	Culex sp	2015-11-20	rice field	1
	Culex sp	2015-12-14	pond	19
	Culex sp	2015-12-15	Near riverbank	5
	Culex sp	2015-12-16	Near riverbank	1
	Culex sp	2016-01-19	Near riverbank	1
	Culex sp	2016-02-10	Near riverbank	3
	Culex sp	2016-02-11	pond	1
	Culex sp	2016-05-23	Near riverbank	6
	Culex sp	2016-05-25	Near riverbank	2
	Culex sp	2016-07-25	Near riverbank	1
	Culex tritaeniorhynchus	2015-07-23	Near riverbank	1
	Culex tritaeniorhynchus	2015-08-23	rice field	4
	Culex tritaeniorhynchus	2015-09-09	household	1
	Culex tritaeniorhynchus	2015-09-10	household	1
	Culex tritaeniorhynchus	2015-10-06	Nearby pig farm	2
	Culex tritaeniorhynchus	2015-10-06	cow house	1
	Culex tritaeniorhynchus	2015-10-24	pig farm	1
	Culex tritaeniorhynchus	2015-11-22	cow	1
	Culex tritaeniorhynchus	2015-12-14	pond	1
	Culex tritaeniorhynchus	2015-12-16	pig farm	1
	Culex tritaeniorhynchus	2015-12-16	cow	1
	Culex tritaeniorhynchus	2016-01-13	household	1
	Culex tritaeniorhynchus	2016-04-02	cow house	1
	Culex tritaeniorhynchus	2016-05-24	pond	1
	Culex tritaeniorhynchus	2016-06-14	Near riverbank	2
	Culex vishnui subgroup	2015-08-23	rice field	3
	Culex vishnui subgroup	2015-09-09	household	1
	Culex vishnui subgroup	2015-09-18	Near riverbank	1
	Culex vishnui subgroup	2015-10-06	Nearby pig farm	2
	Culex vishnui subgroup	2015-10-06	cow house	1
	Culex vishnui subgroup	2015-10-24	pig farm	1
	Culex vishnui subgroup	2015-10-24	cow	1
	Culex vishnui subgroup	2015-10-24	pond	1
	Culex vishnui subgroup	2015-11-07	Nearby pig farm	1
	Culex vishnui subgroup	2015-12-08	Nearby pig farm	1
	Culex vishnui subgroup	2015-12-15	Near riverbank	1
	Culex vishnui subgroup	2015-12-16	pig farm	1
	Culex vishnui subgroup	2015-12-16	cow	1
	Culex vishnui subgroup	2015-12-16	Near riverbank	3
	Culex vishnui subgroup	2016-01-18	Near riverbank	2
	Culex vishnui subgroup	2016-01-19	Near riverbank	4
	Culex vishnui subgroup	2016-01-20	Near riverbank	3
	Culex vishnui subgroup	2016-02-10	Near riverbank	2
	Culex vishnui subgroup	2016-02-11	Near riverbank	2
	Culex vishnui subgroup	2016-04-02	cow house	1
	Culex vishnui subgroup	2016-04-07	Near riverbank	1
	Culex vishnui subgroup	2016-06-14	Near riverbank	2
	Culex vishnui subgroup	2016-06-15	Near riverbank	2
	Culex vishnui subgroup	2016-07-26	pond	7
	Culex vishnui subgroup	2016-07-26	rice field	7
	Mansonia annulifera	2015-11-22	pig farm	1
	Mansonia annulifera	2015-12-08	cow house	1
	Mansonia annulifera	2016-01-19	pig farm	1
	Mansonia annulifera	2016-07-22	cow house	1
	Mansonia uniformis	2015-12-14	pig farm	1
	Mansonia uniformis	2016-01-14	cow house	1
	Mansonia uniformis	2016-02-07	Nearby pig farm	1
	Mansonia uniformis	2016-02-07	household	1
	Mansonia uniformis	2016-05-09	rice field	1
	Mansonia uniformis	2016-06-08	Nearby pig farm	1
